# Supplementary material for: Comprehensive Geriatric Assessment (CGA) and Optimisation Services in Older Kidney Patients: Results from the First UK-Wide Transplant Centre and Renal Unit Survey Study
Source: J Clin Med. 2025 Apr 29;14(9):3070. doi: 10.3390/jcm14093070 (PMC12073067; doi:10.3390/jcm14093070)
Supplement: Supplementary file 1 [file jcm-14-03070-s001.zip]

Archive with 2 entries (2 files):
- Renal Unit Questions.pdf
- Transplant Centre Questions.pdf
